# Supplementary material for: Alien species pathways to the Galapagos Islands, Ecuador
Source: PLoS One. 2017 Sep 13;12(9):e0184379. doi: 10.1371/journal.pone.0184379 (PMC5597199; doi:10.1371/journal.pone.0184379)
Supplement: S1 Fig — (XLSX) [file pone.0184379.s001.xlsx]

## Sheet: Sheet1
	Number AS (accumulative)	Residents (average)	Tourists (average)	# Boats	Flights	# PAX	# cargo (t)
1830s	0.0223097	0.00496997	0		0	0	0
1840s	0.023622	0.00631601	0		0	0	0
1850s	0.0328084	0	0		0	0	0
1870s	0.0413386	0.00952578	0		0	0	0
1880s	0.0459318	0	0		0	0	0
1890s	0.0616798	0.0165666	0		0	0	0
1900s	0.0839895	0.0156347	0		0	0	0
1910s	0.0885827	0.0271692	0		0	0	0
1920s	0.107612	0.0224753	0		0	0	0
1930s	0.132546	0.0253883	0		0	0	0
1940s	0.135827	0.0335473	0		0	0	0
1950s	0.137139	0.0557465	0		0	0	0
1960s	0.244094	0.0990267	0		0	0	0
1970s	0.307743	0.167198	0.0596201	0.296	0	0	0
1980s	0.501312	0.229654	0.12489	0.368	0	0	0
1990s	0.633858	0.356637	0.270327	0.738667	0	0	0
2000s	0.947507	0.722758	0.605027	0.88	0.628439	0.658942	0.633852
2010s	1	1	1	1	1	1	1
