# Supplementary material for: Alien species pathways to the Galapagos Islands, Ecuador
Source: PLoS One. 2017 Sep 13;12(9):e0184379. doi: 10.1371/journal.pone.0184379 (PMC5597199; doi:10.1371/journal.pone.0184379)
Supplement: S2 Fig — (XLSX) [file pone.0184379.s002.xlsx]

## Sheet: Sheet1
	ACCUMULATED # alien species
	Intentional	Unintentional: Contaminant	Unintentional: Stowaway	Unknown
1600s	1	0	2	0
1830s	17	15	2	0
1840s	17	17	2	0
1850s	26	22	2	0
1870s	36	22	4	1
1880s	39	25	5	1
1890s	42	43	8	1
1900s	50	66	11	1
1910s	52	70	12	1
1920s	55	90	18	1
1930s	67	111	23	1
1940s	68	115	23	1
1950s	69	116	23	1
1960s	133	208	26	5
1970s	158	273	32	6
1980s	304	401	48	11
1990s	381	498	69	18
2000s	690	641	88	25
2010s	701	643	154	26
