# Supplementary material for: Alien species pathways to the Galapagos Islands, Ecuador
Source: PLoS One. 2017 Sep 13;12(9):e0184379. doi: 10.1371/journal.pone.0184379 (PMC5597199; doi:10.1371/journal.pone.0184379)
Supplement: S3 Fig — (XLSX) [file pone.0184379.s003.xlsx]

## Sheet: Sheet1
Year	Residents	tourists	Visitors/day	average days	Total People	Total # people	# ACC AS
1833	120					120	8
1841	200					200
1844	105					105	36
1878	230					230	63
1893	400					400	79
1903	405					405	105
1906	350					350	134
1913	656					656	135
1927	700					700
1928	507					507
1929	421					421	169
1933	535					535	197
1938	691					691	203
1949	1190					1190
1950	1346					1346	210
1962	2391					2391	215
1974	4037					4037	423
1982	5545	17123	328.386		5873.39	5873.39	477
1990	8611	41192	789.984		9400.98	9400.98	774
2001	17451	77580	1285.7	6.049	18736.7	18736.7	1037
2010	23046	173297	2887.65	6.082	25933.7	25933.7	1449
2015	25244	224755	4310.37	7	29554.4	29554.4	1504
