# Supplementary material for: Alien species pathways to the Galapagos Islands, Ecuador
Source: PLoS One. 2017 Sep 13;12(9):e0184379. doi: 10.1371/journal.pone.0184379 (PMC5597199; doi:10.1371/journal.pone.0184379)
Supplement: S1 Table — (XLSX) [file pone.0184379.s004.xlsx]

## Sheet: Sheet1
			Marine invertebrates	Marine plants	Pathogens	Terrestrial Insects	Terrestrial Invertebrates	Terrestrial Plants	Vertebrates	Total
Total number of recorded alien species			21	2	63	545	77	821	50	1579
Pathway of introduction	Intentional	Agriculture/Horticulture						687		687
		Biocontrol				1				1
		Animals for breeding					1		16	17
		Fishery in the wild							2	2
		Food with potential to propagate	1					4		5
		Pet/aquarium/terrarium species							11	11
		Release in nature for use							1	1
	Unintentional: Contaminant	Contaminants of plants (inc. seeds and plant associated material				196	11	127		334
		Food contaminant				89	2			91
		Parasites/pathogens on animals			37	35	4			76
		Parasites/pathogens on plants			26					26
		On habitat material (soil, vegetation)				95	35			130
		Wood/Construction material				13				13
	Unintentional: Stowaway	Hitchhiker on airplanes				3	2		1	6
		Hitchhiker on boats				16	2		11	29
		Hitchhiker on transport vehicles/cargo				78	15		6	99
		Ship hull	18							18
		Unknown	1	2						3
	Unknown	Unknown	1			19	5	3	2	30
Total number of established alien species			5	2	63	499	70	810	28	1477
Status in Galapagos	Established	Naturalized	5	2	38	467	68	270	19	869
		Unknown			8	10		6	1	25
		Coexist with introduced species			17	15	2			34
		Cultivated/domesticated				7		534	8	549
	Absent	Eradicated						2	1	3
		Historical record	1			8			8	17
		Intercepted	15			38	7	9	13	82
% alien species introduced post 1970s			0.863636	0	1	0.722936	0.792208	0.784409	0.52	0.763924
% alien species introduced post 1970s			0.863636	0	1	0.722936	0.792208	0.784409	0.52	0.763924
